# Supplementary material for: Dectin-1-Independent Macrophage Phagocytosis of Mycobacterium abscessus
Source: Int J Mol Sci. 2023 Jul 4;24(13):11062. doi: 10.3390/ijms241311062 (PMC10341562; doi:10.3390/ijms241311062)
Supplement: Supplementary file 1 [file ijms-24-11062-s001.zip]

Archive with 1 entries (1 files):
- ijms-2428513-supplementary.pdf
